# Supplementary material for: Studying Parameters Affecting Accumulation of Chilling Units Required for Olive Winter Flower Induction
Source: Plants (Basel). 2023 Apr 20;12(8):1714. doi: 10.3390/plants12081714 (PMC10143890; doi:10.3390/plants12081714)
Supplement: Supplementary file 1 [file plants-12-01714-s001.zip]

Archive with 1 entries (1 files):
- plants-2279901-supplementary.pdf
